# Supplementary material for: Household and Environmental Determinants Influencing Atopic Dermatitis Among Young Rural Children in the Ehlanzeni District Municipality
Source: Int J Environ Res Public Health. 2026 Jan 31;23(2):182. doi: 10.3390/ijerph23020182 (PMC12940809; doi:10.3390/ijerph23020182)
Supplement: Supplementary file 1 [file ijerph-23-00182-s001.zip]

Archive with 1 entries (1 files):
- ijerph-4106433-supplementary.pdf
